# Supplementary material for: BRI is an independent predictor of new-onset kidney stones in a non-diabetic population: a retrospective analysis
Source: Front Endocrinol (Lausanne). 2025 Oct 15;16:1686183. doi: 10.3389/fendo.2025.1686183 (PMC12568020; doi:10.3389/fendo.2025.1686183)
Supplement: Supplementary file 1 [file Table1.xlsx]

## Sheet: Supplementary Table 1
Univariate analysis
	Statistics	Kidney stone condition
Gender
Female	13179 (49.56%)	1
Male	13415 (50.44%)	2.16 (1.78, 2.62) <0.0001
Age	40.91 ± 12.48	1.04 (1.03, 1.04) <0.0001
Height	167.46 ± 8.52	1.03 (1.02, 1.04) <0.0001
Weight	67.02 ± 13.17	1.02 (1.02, 1.03) <0.0001
Waist circumference	81.22 ± 10.98	1.04 (1.03, 1.05) <0.0001
Body mass index	23.77 ± 3.51	1.07 (1.04, 1.09) <0.0001
Body roundness index	3.16 ± 1.07	1.29 (1.21, 1.37) <0.0001
SBP	117.07 ± 15.78	1.01 (1.00, 1.02) 0.0015
DBP	72.79 ± 10.07	1.02 (1.01, 1.03) 0.0002
Mean blood pressure	87.55 ± 11.25	1.02 (1.01, 1.02) 0.0002
Glucose	5.35 ± 0.96	1.13 (1.05, 1.20) 0.0004
HbA1C	5.47 ± 0.63	1.29 (1.13, 1.48) 0.0002
Alkaline phosphatase	61.62 ± 18.11	1.01 (1.00, 1.01) 0.0017
Calcium	2.39 ± 0.09	0.18 (0.07, 0.49) 0.0008
Phosphate	1.16 ± 0.15	0.23 (0.12, 0.43) <0.0001
Total carbon dioxide	24.61 ± 2.28	0.82 (0.77, 0.87) <0.0001
Uric acid	322.34 ± 86.76	1.00 (1.00, 1.00) <0.0001
Total cholesterol	4.76 ± 0.89	1.04 (0.94, 1.15) 0.4711
Tryglyceride	1.33 ± 1.12	1.11 (1.07, 1.15) <0.0001
High-density lipoprotein	1.42 ± 0.38	0.40 (0.31, 0.53) <0.0001
Low-desity lipoprotein	2.95 ± 0.78	1.19 (1.06, 1.33) 0.0030
TC/HDL ratio	3.60 ± 1.18	1.22 (1.15, 1.29) <0.0001
TyG index	8.46 ± 0.61	1.59 (1.39, 1.83) <0.0001
Creatinine	73.46 ± 16.02	1.01 (1.00, 1.01) <0.0001
Urea	4.56 ± 1.16	1.13 (1.05, 1.21) 0.0009
eGFR	101.44 ± 14.94	0.98 (0.98, 0.99) <0.0001
CRP	1.18 ± 2.58	0.98 (0.93, 1.04) 0.5583
Diabetes
No	25378 (95.43%)	1
Yes	1216 (4.57%)	2.53 (1.88, 3.42) <0.0001
Hypertension
No	21969 (83.88%)	1
Yes	4222 (16.12%)	1.83 (1.48, 2.27) <0.0001
Urine pH
Acidic	6312 (24.38%)	1
Neutral	17818 (68.81%)	1.11 (0.88, 1.39) 0.3836
Alkaline	1764 (6.81%)	1.74 (1.23, 2.46) 0.0016

## Sheet: Supplementary Table 2
Stratified analysis
	N	Kidney stone condition
Gender
Female	9177	1.20 (1.07, 1.35) 0.0025
Male	9521	1.23 (1.10, 1.38) 0.0003
Age group
NA	4602	1.64 (1.21, 2.21) 0.0014
NA	6368	1.24 (1.12, 1.37) <0.0001
NA	7728	1.16 (1.04, 1.31) 0.0085
Mean blood pressure group
NA	5755	1.24 (1.12, 1.37) <0.0001
NA	5730	1.38 (1.17, 1.64) 0.0002
NA	7208	1.36 (1.20, 1.54) <0.0001
Tryglyceride group
NA	5794	1.42 (1.16, 1.73) 0.0007
NA	6370	1.32 (1.14, 1.52) 0.0002
NA	6441	1.23 (1.11, 1.35) <0.0001
High-density lipoprotein group
NA	6014	1.16 (1.03, 1.29) 0.0117
NA	6149	1.37 (1.18, 1.60) <0.0001
NA	6113	1.21 (0.99, 1.48) 0.0578
Low-desity lipoprotein group
NA	5744	1.55 (1.34, 1.79) <0.0001
NA	6081	1.35 (1.17, 1.56) <0.0001
NA	6604	1.14 (1.01, 1.29) 0.0295
TyG index group
NA	5873	1.47 (1.20, 1.79) 0.0002
NA	6247	1.43 (1.23, 1.66) <0.0001
NA	6485	1.21 (1.10, 1.34) 0.0002
TC/HDL ratio group
NA	5829	1.41 (1.17, 1.69) 0.0003
NA	6162	1.32 (1.13, 1.54) 0.0004
NA	6285	1.18 (1.06, 1.32) 0.0035
Calcium group
NA	6232	1.44 (1.26, 1.63) <0.0001
NA	5812	1.24 (1.13, 1.35) <0.0001
NA	5042	1.43 (1.19, 1.71) <0.0001
Phosphate group
NA	5508	1.38 (1.20, 1.59) <0.0001
NA	5906	1.25 (1.15, 1.36) <0.0001
NA	5672	1.36 (1.16, 1.61) 0.0002
HbA1C group
NA	3009	1.50 (1.18, 1.91) 0.0009
NA	4199	1.29 (1.06, 1.55) 0.0095
NA	3599	1.25 (1.07, 1.45) 0.0044
eGFR group
NA	6530	1.22 (1.06, 1.40) 0.0050
NA	6380	1.26 (1.16, 1.36) <0.0001
NA	5696	1.42 (1.19, 1.69) 0.0001
Diabetes
No	17689	1.28 (1.20, 1.37) <0.0001
Yes	1009	1.04 (0.80, 1.33) 0.7891
Hypertension
No	15035	1.26 (1.17, 1.36) <0.0001
Yes	3658	1.30 (1.12, 1.52) 0.0007
Urine pH
Acidic	5075	1.57 (1.33, 1.85) <0.0001
Neutral	11740	1.27 (1.18, 1.36) <0.0001
Alkaline	1500	1.32 (0.98, 1.77) 0.0673
